# Supplementary material for: Development of a polygenic risk score to improve screening for fracture risk: A genetic risk prediction study
Source: PLoS Med. 2020 Jul 2;17(7):e1003152. doi: 10.1371/journal.pmed.1003152 (PMC7331983; doi:10.1371/journal.pmed.1003152)
Supplement: S1 Tables — (XLSX) [file pmed.1003152.s006.xlsx]

## Sheet: A
Table A. Study Cohorts
Short name	Full name	Study design	Study Type	Country of Origin	Ethnicity	BMD Assessment method (Lunar, Hologic)	Short Study Description	Genome-Wide Genotyping & Imputation	References
UKB Training	UK Biobank Training Set	Cohort	General population	Britain	Mixed, but predominantly White British	GE-Lunar iDXA	UK Biobank is a large-scale health resource that follows 502,628 volunteer participants in the United Kingdom. UK Biobank has ethical approval from the Northwest Multi-centre Research Ethics Committee, and informed consent was obtained from all participants.	Affymetrix UK Biobank array, followed by genotype imputation to the Haplotype Reference Consortium.	UK Biobank: An Open Access Resource for Identifying the Causes of a Wide Range of Complex Diseases of Middle and Old Age. PLoS Med. 12, e1001779 (2015).
UKB Model Selection	UK Biobank Model Selection Set	Cohort	General population	Britain	Mixed, but predominantly White British	GE-Lunar iDXA	UK Biobank is a large-scale health resource that follows 502,628 volunteer participants in the United Kingdom. Participants within the UK Biobank have been genome-wide genotyped using Affymetrix arrays, followed by genotype imputation to the Haplotype Reference Consortium. UK Biobank has ethical approval from the Northwest Multi-centre Research Ethics Committee, and informed consent was obtained …	Affymetrix UK Biobank array, followed by genotype imputation to the Haplotype Reference Consortium.	UK Biobank: An Open Access Resource for Identifying the Causes of a Wide Range of Complex Diseases of Middle and Old Age. PLoS Med. 12, e1001779 (2015).
UKB Test	UK Biobank Test Set	Cohort	General population	Britain	Mixed, but predominantly White British	GE-Lunar iDXA	UK Biobank is a large-scale health resource that follows 502,628 volunteer participants in the United Kingdom. Participants within the UK Biobank have been genome-wide genotyped using Affymetrix arrays, followed by genotype imputation to the Haplotype Reference Consortium. UK Biobank has ethical approval from the Northwest Multi-centre Research Ethics Committee, and informed consent was obtained …	Affymetrix UK Biobank array, followed by genotype imputation to the Haplotype Reference Consortium.	UK Biobank: An Open Access Resource for Identifying the Causes of a Wide Range of Complex Diseases of Middle and Old Age. PLoS Med. 12, e1001779 (2015).
CLSA	Canadian Longitudinal Study of Aging	Cohort	General population	Canada	Mixed, but predominantly European	Hologic QDR	The Canadian Longitudinal Study of Aging (CLSA) is a cohort consisting of a comprehensive cohort with DNA samples available and a tracking cohort without biological samples. The Tracking cohort of 21,241 participants who are interviewed by telephone and the Comprehensive cohort of 30,097 participants who are interviewed in person and provide blood and urine samples. For this study, only participa…	Affymetrix Biobank array, followed by genotype imputation to the Haplotype Reference Consortium.	The Canadian longitudinal study on aging (CLSA). Can. J. Aging 28, 221–229 (2009).
MrOS US	Osteoporotic Fractures in Men USA	Cohort	General population	United States	Non-Hispanic white	Hologic QDR	The Osteoporotic Fractures in Men (MrOS) Study enrolled 5,994 participants in 2000¬ to 2002 at six clinical centers in the U.S. Eligible participants were community-dwelling men who were at least 65 years of age, able to walk without assistance from another person, and had not had bilateral hip replacements. Written informed consent was obtained from all participants, and the Institutional Review…	Genome-wide genotyped on Illumina HumanOmni1-Quad, followed by genotype imputation to the Haplotype Reference Consortium.	Orwoll E, Blank JB, Barrett-Connor E, et al. Design and baseline characteristics of the osteoporotic fractures in men (MrOS) study--a large observational study of the determinants of fracture in older men. Contemporary clinical trials. Oct 2005;26(5):569-585. Blank JB, Cawthon PM, Carrion-Petersen ML, Harper L, Johnson JP, Mitson E, Delay RR 2005 Overview of recruitment for the osteoporotic fract…
SOF	Study of Osteoporotic Fractures	Cohort	General population	United States	Non-Hispanic white	Hologic QDR	The Study of Osteoporotic Fractures (SOF) is a prospective multicenter study. The cohort originally comprised 9704 community dwelling women recruited from population-based listings in four U.S. areas. Inclusion criteria were 1) 65 years of age or older, (2) ability to walk without the assistance of another, (3) absence of bilateral hip replacements, (4) ability to provide self-reported data, (5) …	Genome-wide genotyped on Illumina HumanOmni1-Quad, followed by genotype imputation to the Haplotype Reference Consortium.	Cummings SR, Nevitt MC, Browner WS, et al. Risk factors for hip fracture in white women. Study of Osteoporotic Fractures Research Group. The New England journal of medicine. Mar 23 1995;332(12):767-773.Steiger P, Cummings SR, Black DM, Spencer NE, Genant HK. Age-related decrements in bone mineral density in women over 65. Journal of bone and mineral research : the official journal of the American…
Mr Os Sweden	Study of Osteoporotic Fractures Sweden	Cohort	General population	Sweden	Swedish	Gothenburg subset: Hologic QDR Malmö subset: Lunar Prodigy DXA	The Osteoporotic Fractures in Men (MrOS) study is a multicenter, prospective study including older men in Sweden, Hong Kong and the United States. The MrOS Sweden study (n=3014) consists of three sub-cohorts from three different Swedish cities (n=1005 in Malmö, n=1010 in Gothenburg, and n=999 in Uppsala). Study subjects (men aged 69 to 81 years) were randomly identified using national population …	Gothenburg part: Genotyped with Illumina HumanOmni1_Quad_v1-0 B array, followed by genotype imputation to the Haplotype Reference Consortium. Malmö part: Genotyped with HumanOmniExpress-12v1_B build 36, followed by genotype imputation to the Haplotype Reference Consortium.	PMID: 16598372 Mellström D, Johnell O, Ljunggren O, Eriksson AL, Lorentzon M, Mallmin H, Holmberg A, Redlund-Johnell I, Orwoll E, Ohlsson C 2006 Free testosterone is an independent predictor of BMD and prevalent fractures in elderly men: MrOS Sweden. J Bone Miner Res 21:529-535.

## Sheet: B
Table B. Participant Characteristics for Individuals in UK Biobank of Non-White British Ancestry
Participant Characteristics
Sample Size	350
Individuals Eligible for Screening (%)	142 (40.6)
Age (SD)	53.2 (7.9)
Women (%)	181 (51.2)
Smoker (%)	75 (21.4)
Previous Fracture (%)	24 (6.9)
Use of Corticosteroids (%)	3 (0.9)
Alcohol User (%)	67 (19.1)
Fall Within Last 12 Months (%)	104 (29.7)
Rheumatoid Arthritis (%)	2 (0.6)
Secondary Osteoporosis (%)	14 (4.0)
Parental History of Fracture (%)
Baseline Clinical FRAX Score for MOF	4.1 (2.1)
Baseline BMD FRAX Score for MOF	4.4 (2.1)
gSOS	-0.12 (0.98)

## Sheet: C
Table C. Variance Explained in SOS by Clinical Risk Factors, Polygenic Risk Scores and LASSO-based Polygenic Risk Scores
		UK Biobank Test Set
Clinical Risk Factors	Risk Factors	Sample Size	r2	Lower 95% CI	Upper 95% CI
	Age, sex, BMI	80027	0.0397	0.03705	0.04235
	All Available FRAX Clinical Risk Factors	80027	0.0451	0.04229	0.04791
				UK Biobank Model Selection Set
		GWAS P-value Cut-off	# Clumped SNPs	Nindv	r2		Lower 95% CI	Upper 95% CI
Simple Polygenic Risk Scores	SNPs Clumped	0.005	44091	5335	0.153461		0.136	0.171579
		0.0005	13267	5335	0.178858		0.160502	0.197762
		5e-05	6045	5335	0.179851		0.161465	0.198782
		5e-06	3695	5335	0.184731		0.166195	0.203791
		5e-07	2566	5335	0.178712		0.160361	0.197612
		5e-08	1893	5335	0.176281		0.158008	0.195114
	SNPs Not Clumped	5e-06	166576	5335	0.064		0.0518	0.0772
		5e-07	130130	5335	0.06		0.0482	0.0729
		5e-08	104836	5335	0.056		0.0446	0.0685
				UK Biobank Training Set				UK Biobank Model Selection Set						UK Biobank Test Set
	GWAS P cutoff	Nsnp	Data set split	Nindv	Nλ		Nasnp†	Nindv	λminRMSE	r2*	Lower 95% CI	Upper 95% CI		Nindv	λminRMSE	r2*	Lower 95% CI	Upper 95% CI
LASSO-Regression Approach	0.005	642127	80:1.25:18.75	341449	45		40864	5335	0.00317335	0.2453	0.2254	0.2655
	0.0005	345111	80:1.25:18.75	341449	45		21717	5335	0.00276002	0.2499	0.2299	0.2702		80027	0.00276002	0.23175	0.226638	0.236887
	5e-05	227478	80:1.25:18.75	341449	100		13793	5335	0.00208385	0.2489	0.2289	0.2691
	5e-06	166576	80:1.25:18.75	341449	100		10348	5335	0.00157636	0.2475	0.2275	0.2677
	5e-07	130130	80:1.25:18.75	341449	100		7999	5335	0.00157636	0.2386	0.2188	0.2587
	5e-08	104836	80:1.25:18.75	341449	100		6823	5335	0.00127863	0.2338	0.2141	0.2538
	*r2 at the λ that achieved the minimum root mean-squared error (λmin).
	†Nasnp: Activated SNPs, that is those with training beta not equal to 0 at λmin.
	Only individuals in the White British Subset were used for this analysis.
	Data set split refers to the percentage of individuals in each dataset: Model Training, Model Selection and Model Testing

## Sheet: D
Table D. Performance of NOGG Guidelines with and without gSOS Screening Step in all validation cohorts
Validation cohorts included: UK Biobank Test set, CLSA, SOF, Mr Os, Mr Os Sweden
Without gSOS Screening Step
	BMD Frax
		Treat	Not Treat
NOGG	Treat	2553	227
	Not Treat	11	7736
				Total	10527
				Sensitivity	0.99571
				Specificity	0.971493
				Positive Predictive Value	0.918345
				Percent Requiring CRF FRAX Tests	0.808004
				Percent Requiring BMD FRAX Tests	0.367045
				Percent of Subjects Receiving CRF FRAX Test But Reassured	0.735537
				Percent of Subjects Receiving BMD FRAX Tests But Reassured	0.344126
With gSOS Screening Step
	BMD Frax
		Treat	Not Treat
NOGG	Treat	2390	116
	Not Treat	170	7846
				Total	10522	Decrease by
				Sensitivity	0.933594
				Specificity	0.985431
				Positive Predictive Value	0.953711
				Percent Requiring CRF FRAX Tests	0.507542	0.371857
				Percent Requiring BMD FRAX Tests	0.216118	0.411196
				Percent of Subjects Receiving CRF FRAX Test But Reassured	0.461371	0.372743
				Percent of Subjects Receiving BMD FRAX Tests But Reassured	0.19874	0.422479

## Sheet: E
Table E. Performance of NOGG Guidelines with and without gSOS Screening Step in Men and Women from the UK Biobank Test Set.
Without gSOS Screening Step
	BMD Frax
		Treat	Not Treat
NOGG	Treat	217	9
	Not Treat	3	2218
				Total	2447
				Sensitivity	0.986364
				Specificity	0.995959
				Positive Predictive Value	0.960177
				Percent Requiring CRF FRAX Tests	0.925974
				Percent Requiring BMD FRAX Tests	0.414715
				Percent of Subjects Receiving CRF FRAX Test But Reassured	0.908062
				Percent of Subjects Receiving BMD FRAX Tests But Reassured	0.402338
With gSOS Screening Step
	BMD Frax
		Treat	Not Treat
NOGG	Treat	208	2
	Not Treat	11	2224
				Total	2445	Decrease by
				Sensitivity	0.949772
				Specificity	0.999102
				Positive Predictive Value	0.990476
				Percent Requiring CRF FRAX Tests	0.525301	0.432705
				Percent Requiring BMD FRAX Tests	0.201222	0.514794
				Percent of Subjects Receiving CRF FRAX Test But Reassured	0.51338	0.434642
				Percent of Subjects Receiving BMD FRAX Tests But Reassured	0.191982	0.522833

## Sheet: F
Table F. Performance of NOGG Guidelines with and without gSOS Screening Step in Women and Men from the CLSA Cohort: Overall, and Stratified into Three Age Subgroups [50-59, 60-69, and >=70]
Sub group results follow further down
Without gSOS Screening Step
	BMD Frax
		Treat	Not Treat
NOGG	Treat	833	55
	Not Treat	2	2042
				Total	2932
				Sensitivity	0.997605
				Specificity	0.973772
				Positive Predictive Value	0.938063
				Percent Requiring CRF FRAX Tests	0.785327
				Percent Requiring BMD FRAX Tests	0.350072
				Percent of Subjects Receiving CRF FRAX Test But Reassured	0.696995
				Percent of Subjects Receiving BMD FRAX Tests But Reassured	0.316538
With gSOS Screening Step
	BMD Frax
		Treat	Not Treat
NOGG	Treat	768	25
	Not Treat	66	2072
				Total	2931	Decrease by
				Sensitivity	0.920863
				Specificity	0.988078
				Positive Predictive Value	0.968474
				Percent Requiring CRF FRAX Tests	0.502559	0.360064
				Percent Requiring BMD FRAX Tests	0.209144	0.402569
				Percent of Subjects Receiving CRF FRAX Test But Reassured	0.446644	0.359186
				Percent of Subjects Receiving BMD FRAX Tests But Reassured	0.184716	0.41645
Age 50-59
Without gSOS Screening Step
	BMD Frax
		Treat	Not Treat
NOGG	Treat	280	7
	Not Treat	1	765
				Total	1053
				Sensitivity	0.996441
				Specificity	0.990933
				Positive Predictive Value	0.97561
				Percent Requiring CRF FRAX Tests	0.828
				Percent Requiring BMD FRAX Tests	0.41
				Percent of Subjects Receiving CRF FRAX Test But Reassured	0.727
				Percent of Subjects Receiving BMD FRAX Tests But Reassured	0.365
With gSOS Screening Step
	BMD Frax
		Treat	Not Treat
NOGG	Treat	242	3
	Not Treat	39	769
				Total	1053	Decrease by
				Sensitivity	0.86121
				Specificity	0.996114
				Positive Predictive Value	0.987755
				Percent Requiring CRF FRAX Tests	0.409	0.506039
				Percent Requiring BMD FRAX Tests	0.206	0.497561
				Percent of Subjects Receiving CRF FRAX Test But Reassured	0.349	0.519945
				Percent of Subjects Receiving BMD FRAX Tests But Reassured	0.176	0.517808
Age 60-69
Without gSOS Screening Step
	BMD Frax
		Treat	Not Treat
NOGG	Treat	310	19
	Not Treat	1	735
				Total	1065
				Sensitivity	0.996785
				Specificity	0.974801
				Positive Predictive Value	0.942249
				Percent Requiring CRF FRAX Tests	0.788
				Percent Requiring BMD FRAX Tests	0.373
				Percent of Subjects Receiving CRF FRAX Test But Reassured	0.691
				Percent of Subjects Receiving BMD FRAX Tests But Reassured	0.331
With gSOS Screening Step
	BMD Frax
		Treat	Not Treat
NOGG	Treat	278	10
	Not Treat	32	744
				Total	1064	Decrease by
				Sensitivity	0.896774
				Specificity	0.986737
				Positive Predictive Value	0.965278
				Percent Requiring CRF FRAX Tests	0.422	0.464467
				Percent Requiring BMD FRAX Tests	0.2	0.463807
				Percent of Subjects Receiving CRF FRAX Test But Reassured	0.364	0.473227
				Percent of Subjects Receiving BMD FRAX Tests But Reassured	0.173	0.477341
Age ≥70
Without gSOS Screening Step
	BMD Frax
		Treat	Not Treat
NOGG	Treat	243	29
	Not Treat	1	542
				Total	815
				Sensitivity	0.995902
				Specificity	0.949212
				Positive Predictive Value	0.893382
				Percent Requiring CRF FRAX Tests	0.727
				Percent Requiring BMD FRAX Tests	0.242
				Percent of Subjects Receiving CRF FRAX Test But Reassured	0.666
				Percent of Subjects Receiving BMD FRAX Tests But Reassured	0.235
With gSOS Screening Step
	BMD Frax
		Treat	Not Treat
NOGG	Treat	235	11
	Not Treat	8	560
				Total	815	Decrease by
				Sensitivity	0.995902
				Specificity	0.949212
				Positive Predictive Value	0.955285
				Percent Requiring CRF FRAX Tests	0.372	0.488308
				Percent Requiring BMD FRAX Tests	0.12	0.504132
				Percent of Subjects Receiving CRF FRAX Test But Reassured	0.342	0.486486
				Percent of Subjects Receiving BMD FRAX Tests But Reassured	0.116	0.506383

## Sheet: G
Table G. Performance of NOGG Guidelines with and without gSOS Screening Step in the Mr Os US cohort
Without gSOS Screening Step
	BMD Frax
		Treat	Not Treat
NOGG	Treat	76	58
	Not Treat	1	1892
				Total	2027
				Sensitivity	0.987013
				Specificity	0.970256
				Positive Predictive Value	0.567164
				Percent Requiring CRF FRAX Tests	1
				Percent Requiring BMD FRAX Tests	0.362784
				Percent of Subjects Receiving CRF FRAX Test But Reassured	0.93386
				Percent of Subjects Receiving BMD FRAX Tests But Reassured	0.347483
				*one was added to the false negative cell, because it was zero
With gSOS Screening Step
	BMD Frax
		Treat	Not Treat
NOGG	Treat	66	43
	Not Treat	10	1907
				Total	2026	Decrease by
				Sensitivity	0.868421
				Specificity	0.977949
				Positive Predictive Value	0.605505
				Percent Requiring CRF FRAX Tests	0.729516	0.270484
				Percent Requiring BMD FRAX Tests	0.275913	0.239456
				Percent of Subjects Receiving CRF FRAX Test But Reassured	0.675716	0.276427
				Percent of Subjects Receiving BMD FRAX Tests But Reassured	0.261599	0.247159

## Sheet: H
Table H. Performance of NOGG Guidelines with and without gSOS Screening Step in the SOF cohort
Without gSOS Screening Step
	BMD Frax
		Treat	Not Treat
NOGG	Treat	1362	79
	Not Treat	1	653
				Total	2095
				Sensitivity	0.999266
				Specificity	0.892077
				Positive Predictive Value	0.945177
				Percent Requiring CRF FRAX Tests	0.422159
				Percent Requiring BMD FRAX Tests	0.297994
				Percent of Subjects Receiving CRF FRAX Test But Reassured	0.31
				Percent of Subjects Receiving BMD FRAX Tests But Reassured	0.27
				*one was added to the false negative cell, because it was zero
With gSOS Screening Step
	BMD Frax
		Treat	Not Treat
NOGG	Treat	1297	30
	Not Treat	65	702
				Total	2094	Decrease by
				Sensitivity	0.952276
				Specificity	0.959016
				Positive Predictive Value	0.977393
				Percent Requiring CRF FRAX Tests	0.185769	0.559955
				Percent Requiring BMD FRAX Tests	0.129895	0.564103
				Percent of Subjects Receiving CRF FRAX Test But Reassured	0.13	0.580645
				Percent of Subjects Receiving BMD FRAX Tests But Reassured	0.11	0.592593

## Sheet: I
Table I. Performance of NOGG Guidelines with and without gSOS Screening Step in the Mr Os Sweden cohort
Without gSOS Screening Step
	BMD Frax
		Treat	Not Treat
NOGG	Treat	65	26
	Not Treat	4	931
				Total	1026
				Sensitivity	0.942029
				Specificity	0.972832
				Positive Predictive Value	0.714286
				Percent Requiring CRF FRAX Tests	1
				Percent Requiring BMD FRAX Tests	0.451267
				Percent of Subjects Receiving CRF FRAX Test But Reassured	0.911306
				Percent of Subjects Receiving BMD FRAX Tests But Reassured	0.42885
With gSOS Screening Step
	BMD Frax
		Treat	Not Treat
NOGG	Treat	51	16
	Not Treat	18	941
				Total	1026	Decrease by
				Sensitivity	0.73913
				Specificity	0.983281
				Positive Predictive Value	0.761194
				Percent Requiring CRF FRAX Tests	0.697856	0.302144
				Percent Requiring BMD FRAX Tests	0.329435	0.269978
				Percent of Subjects Receiving CRF FRAX Test But Reassured	0.632554	0.305882
				Percent of Subjects Receiving BMD FRAX Tests But Reassured	0.311891	0.272727

## Sheet: J
Table J. Performance of NOGG Guidelines with and without gSOS Screening Step in Women from the UK Biobank Test Set
Without gSOS Screening Step
	BMD Frax
		Treat	Not Treat
NOGG	Treat	205	8
	Not Treat	1	1055
				Total	1269
				Sensitivity	0.995146
				Specificity	0.992474
				Positive Predictive Value	0.962441
				Percent Requiring CRF FRAX Tests	0.857256
				Percent Requiring BMD FRAX Tests	0.68612
				Percent of Subjects Receiving CRF FRAX Test But Reassured	0.832
				Percent of Subjects Receiving BMD FRAX Tests But Reassured	0.67
				*note that one was added to the false negative cell
With gSOS Screening Step
	BMD Frax
		Treat	Not Treat
NOGG	Treat	197	2
	Not Treat	8	1061
				Total	1268	Decrease by
				Sensitivity	0.960976
				Specificity	0.998119
				Positive Predictive Value	0.98995
				Percent Requiring CRF FRAX Tests	0.381703	0.554738
				Percent Requiring BMD FRAX Tests	0.305205	0.555172
				Percent of Subjects Receiving CRF FRAX Test But Reassured	0.368	0.557692
				Percent of Subjects Receiving BMD FRAX Tests But Reassured	0.295	0.559701

[truncated: 6 more sheets: K, L, M, N, O, P]
